# Supplementary material for: Insomnia, Cognitive Impairment, or a Combination of Both, Alter Lipid Metabolism Due to Changes in Acylcarnitine Concentration in Older Persons
Source: Metabolites. 2025 Jun 19;15(6):417. doi: 10.3390/metabo15060417 (PMC12195264; doi:10.3390/metabo15060417)
Supplement: Supplementary file 1 [file metabolites-15-00417-s001.zip]

Archive with 1 entries (1 files):
- metabolites-3687710-supplementary.pdf
